# Supplementary material for: A new cryptic species of green pit viper of the genus Trimeresurus Lacépède, 1804 (Serpentes, Viperidae) from northeast India
Source: PLoS One. 2022 May 20;17(5):e0268402. doi: 10.1371/journal.pone.0268402 (PMC9122190; doi:10.1371/journal.pone.0268402)
Supplement: S1 Table — (XLS) [file pone.0268402.s003.xls]

## Sheet: MatrixOutput
		1	2	3	4	5	6	7	8	9	10	11	12	13	14	15	16	17	18	19	20	21	22	23	24	25	26	27	28	29	30	31	32	33	34	35	36	37	38	39	40	41	42	43	44	45	46	47	48
1	KP999371 Trimeresurus macrops
2	AY059579 Trimeresurus gumprechti	0.125
3	AY059576 Trimeresurus gumprechti	0.118871	0.0380952
4	AY059575 Trimeresurus gumprechti	0.118871	0.0396197	0.0119225
5	AY352766 Trimeresurus gumprechti	0.107872	0.0348101	0.0298742	0.0345369
6	AY321489 Trimeresurus gumprechti	0.10957	0.0316456	0.0283159	0.0342772	0.0185714
7	AY321488 Trimeresurus gumprechti	0.101167	0.0215054	0.0257511	0.0235546	0.0189394	0
8	AY321487 Trimeresurus gumprechti	0.106648	0.0554675	0.0580357	0.0580357	0.0515021	0.0476839	0.0512334
9	KT216399 Trimeresurus gumprechti	0.10978	0.0268987	0.0237741	0.0297177	0.0173565	0.00816327	0.00757576	0.0421196
10	KT216398 Trimeresurus gumprechti	0.10978	0.028481	0.02526	0.0312036	0.0160214	0.00680272	0.00757576	0.0434783	0.00651769
11	KT216397 Trimeresurus gumprechti	0.10978	0.028481	0.02526	0.0312036	0.0160214	0.00680272	0.00757576	0.0434783	0.00651769	0
12	KT216396 Trimeresurus gumprechti	0.107784	0.0237342	0.0237741	0.0297177	0.0149457	0.0108844	0.0132576	0.0421196	0.00659755	0.00565504	0.00565504
13	KT216395 Trimeresurus gumprechti	0.107784	0.0237342	0.0237741	0.0297177	0.0146862	0.0108844	0.0132576	0.0421196	0.00651769	0.00558659	0.00558659	0
14	KT216394 Trimeresurus gumprechti	0.107784	0.0237342	0.0237741	0.0297177	0.0146862	0.0108844	0.0132576	0.0421196	0.00652377	0.0055918	0.0055918	0	0
15	KT216393 Trimeresurus gumprechti	0.108921	0.0237342	0.0237741	0.0297177	0.0151307	0.0108844	0.0132576	0.0421196	0.00696517	0.00597015	0.00597015	0	0	0
16	KT216392 Trimeresurus gumprechti	0.107784	0.0237342	0.0237741	0.0297177	0.0148248	0.0108844	0.0132576	0.0421196	0.00656045	0.00562324	0.00562324	0	0	0	0
17	KT216391 Trimeresurus gumprechti	0.112395	0.0316456	0.0282318	0.0341753	0.0182584	9	0	0.0475543	0.0102249	0.00715746	0.00715746	0.0112474	0.0112474	0.0112474	0.0112474	0.0112474
18	KT216390 Trimeresurus gumprechti	0.107784	0.0553797	0.0579495	0.0609212	0.0507343	9	0.0492424	0.00271739	0.0410065	0.0419385	0.0419385	0.040566	0.0400746	0.0400746	0.041791	0.0403377	0.0480573
19	KT216389 Trimeresurus gumprechti	0.107784	0.0553797	0.0579495	0.0609212	0.0522696	0.047619	0.0492424	0.00271739	0.0420248	0.0429799	0.0429799	0.0410697	0.0410697	0.0410697	0.041791	0.0410697	0.0480573	0
20	KT216388 Trimeresurus gumprechti	0.107327	0.0253165	0.02526	0.0312036	0.0136054	0.00952381	0.0094697	0.0407609	0.00392927	0.00491159	0.00491159	0.00491159	0.00491159	0.00491159	0.00497512	0.00491159	0.0102249	0.0422397	0.0425743
21	KT216387 Trimeresurus gumprechti	0.106786	0.0253165	0.02526	0.0312036	0.0137552	0.00952381	0.0094697	0.0407609	0.00382775	0.00478469	0.00478469	0.00478469	0.00478469	0.00478469	0.00497512	0.00478469	0.0102249	0.0421053	0.0421053	0
22	KT216386 Trimeresurus gumprechti	0.106786	0.0253165	0.02526	0.0312036	0.0137552	0.00952381	0.0094697	0.0407609	0.00380228	0.00475285	0.00475285	0.00475285	0.00475285	0.00475737	0.00497512	0.00475285	0.0102249	0.0418649	0.0420248	0	0
23	KT216385 Trimeresurus gumprechti	0.108941	0.0253165	0.02526	0.0312036	0.0121766	0.00867052	0.00823045	0.04329	0.00407332	0.00509165	0.00509165	0.00509165	0.00509165	0.00509684	0.00534759	0.00509165	0.00975081	0.0448522	0.0450358	0	0	0
24	KT216384 Trimeresurus gumprechti	0.106786	0.0253165	0.02526	0.0312036	0.0137552	0.00952381	0.0094697	0.0407609	0.00382775	0.00478469	0.00478469	0.00478469	0.00478469	0.00478469	0.00497512	0.00478469	0.0102249	0.0421053	0.0421053	0	0	0	0
25	KT216383 Trimeresurus gumprechti	0.109034	0.0553797	0.0579495	0.0609212	0.0499307	0.047619	0.0492424	0.00271739	0.0420842	0.0430862	0.0430862	0.0410822	0.0410822	0.0410822	0.0410822	0.0410822	0.0470348	0.001002	0.001002	0.0420842	0.0420842	0.0420842	0.0449679	0.0420842
26	KT216382 Trimeresurus gumprechti	0.108782	0.0553797	0.0579495	0.0579495	0.0514905	0.047619	0.0511364	0	0.0406427	0.0415879	0.0415879	0.0397727	0.0396975	0.0396975	0.040796	0.0396975	0.0470348	0.00283554	0.00286533	0.0412574	0.0411483	0.0410697	0.0440123	0.0411483	0.00200401
27	KT216381 Trimeresurus gumprechti	0.108782	0.0553797	0.0594354	0.0579495	0.0514905	0.0489796	0.0511364	0.0013587	0.0413923	0.042333	0.042333	0.0405278	0.0404516	0.0404896	0.041791	0.0404516	0.0480573	0.00376648	0.00382044	0.0422397	0.0421053	0.0418251	0.0448065	0.0421053	0.00300601	0.00094518
28	KT216380 Trimeresurus gumprechti	0.108782	0.0553797	0.0579495	0.0579495	0.0508701	0.047619	0.0511364	0	0.0401119	0.0410448	0.0410448	0.0395853	0.0391791	0.0392157	0.040796	0.0393627	0.0470348	0.00280112	0.00286533	0.0412574	0.0411483	0.0408745	0.0437882	0.0411483	0.00200401	0	0.000940734
29	KT216379 Trimeresurus gumprechti	0.102606	0.044405	0.0619469	0.0548673	0.0531758	0.0477707	0.0511364	0	0.0398818	0.0413589	0.0413589	0.0406627	0.0398818	0.0398818	0.0412214	0.0402985	0.046875	0.00295421	0.00305344	0.0392157	0.0396947	0.0396947	0.0444444	0.0396947	0.00308166	0	0	0
30	KT216378 Trimeresurus gumprechti	0.101399	0.0479846	0.0650096	0.0592734	0.0535433	0.0494881	0.0511364	0	0.0409449	0.0425197	0.0425197	0.0418006	0.0409449	0.0409449	0.0424144	0.0414013	0.048495	0.0015748	0.00163132	0.0402576	0.040783	0.040783	0.0460405	0.040783	0.00164745	0	0	0	0
31	KT216377 Trimeresurus gumprechti	0.108782	0.0553797	0.0579495	0.0579495	0.0507343	0.047619	0.0511364	0	0.0400372	0.0409683	0.0409683	0.0395853	0.0391061	0.0391426	0.040796	0.0393627	0.0470348	0.0027959	0.00286533	0.0412574	0.0411483	0.0408745	0.0437882	0.0411483	0.00200401	0	0.000940734	0	0	0
32	KT216376 Trimeresurus gumprechti	0.107784	0.0553797	0.0579495	0.0609212	0.0512091	0.047619	0.0492424	0.00271739	0.0431796	0.0441609	0.0441609	0.0421982	0.0421982	0.0421982	0.0428135	0.0421982	0.0485036	0	0	0.0436105	0.0431796	0.0431796	0.045221	0.0431796	0.00102041	0.00294406	0.00392542	0.00294406	0.00316957	0.00169779	0.00294406
33	EF597525 Trimeresurus gumprechti	0.107946	0.0243056	0.0259319	0.0291262	0.023511	0.0267459	0.0231214	0.0430267	0.0207407	0.0222222	0.0222222	0.0177778	0.0177778	0.0177778	0.0177778	0.0177778	0.0266667	0.042963	0.042963	0.0192593	0.0192593	0.0192593	0.0203762	0.0192593	0.042963	0.042963	0.0444444	0.042963	0.040636	0.0434783	0.042963	0.042963
34	MW133479 Trimeresurus medoensis	0.105118	0.107595	0.10847	0.105498	0.0910405	0.0962861	0.0903846	0.0975275	0.0987654	0.0946502	0.0946502	0.0987654	0.0987654	0.0987654	0.0987654	0.0987654	0.0960219	0.0946502	0.0946502	0.0973937	0.0973937	0.0973937	0.0994236	0.0973937	0.0946502	0.0973937	0.0973937	0.0973937	0.0951613	0.0968858	0.0973937	0.0946502	0.0876672
35	MW111479 Trimeresurus medoensis	0.105118	0.107595	0.10847	0.105498	0.0910405	0.0962861	0.0903846	0.0975275	0.0987654	0.0946502	0.0946502	0.0987654	0.0987654	0.0987654	0.0987654	0.0987654	0.0960219	0.0946502	0.0946502	0.0973937	0.0973937	0.0973937	0.0994236	0.0973937	0.0946502	0.0973937	0.0973937	0.0973937	0.0951613	0.0968858	0.0973937	0.0946502	0.0876672	0
36	MG995819 Trimeresurus medoensis	0.11204	0.0913793	0.0962199	0.0945017	0.0886288	0.083612	0.0767635	0.080402	0.0869565	0.0852843	0.0852843	0.090301	0.090301	0.090301	0.090301	0.090301	0.083612	0.0769231	0.0769231	0.0886288	0.0886288	0.0886288	0.0886288	0.0886288	0.0769231	0.0802676	0.0802676	0.0802676	0.0791738	0.0797774	0.0802676	0.0769231	0.0811808	0.0652174	0.0652174
37	MK201553 Trimeresurus medoensis	0.111111	0.104811	0.113208	0.109589	0.0974359	0.0974359	0.0945055	0.104452	0.102564	0.0974359	0.0974359	0.102564	0.102564	0.102564	0.102564	0.102564	0.0974359	0.100855	0.100855	0.100855	0.100855	0.100855	0.100855	0.100855	0.100855	0.104274	0.104274	0.104274	0.101083	0.103516	0.104274	0.100855	0.0926276	0	0	0.0647986
38	AY352765 Trimeresurus medoensis	0.0927978	0.0950872	0.0967262	0.0982143	0.0844063	0.0858311	0.0795455	0.0816327	0.0883152	0.0869565	0.0869565	0.0910326	0.0910326	0.0910326	0.0910326	0.0910326	0.0855978	0.0788043	0.0788043	0.0896739	0.0896739	0.0896739	0.0909091	0.0896739	0.0788043	0.0815217	0.0815217	0.0815217	0.0701754	0.0716724	0.0815217	0.0788043	0.0860534	0.0645604	0.0645604	0.0217755	0.0633562
39	KX019009 Trimeresurus stejnegeri	0.113772	0.0648734	0.0653789	0.0683507	0.0585885	0.0612245	0.0587121	0.0584239	0.0577281	0.0549348	0.0549348	0.0537229	0.0530726	0.0531221	0.0557214	0.0534208	0.0623722	0.054986	0.0563515	0.0579568	0.0574163	0.0570342	0.0590631	0.0574163	0.0561122	0.0567108	0.0573848	0.0559701	0.0546529	0.0535433	0.0558659	0.0578999	0.0577778	0.102881	0.102881	0.090301	0.102564	0.0923913
40	KX019010 Trimeresurus stejnegeri	0.113772	0.0743671	0.0757801	0.077266	0.069241	0.0653061	0.0606061	0.0652174	0.0633147	0.0605214	0.0605214	0.0603205	0.0605214	0.0605778	0.0597015	0.0599813	0.0623722	0.0587139	0.0582617	0.0609037	0.061244	0.0608365	0.0621181	0.061244	0.0581162	0.0595463	0.0592662	0.0597015	0.0576071	0.0566929	0.0595903	0.0598626	0.0637037	0.085048	0.085048	0.0769231	0.0837607	0.080163	0.0537037
41	AY059574 Trimeresurus vogeli	0.112033	0.102848	0.114413	0.114413	0.0907781	0.0919067	0.0804598	0.0986301	0.0971272	0.0957592	0.0957592	0.0998632	0.0998632	0.0998632	0.0998632	0.0998632	0.0916553	0.0984952	0.0984952	0.0957592	0.0957592	0.0957592	0.0979827	0.0957592	0.0984952	0.0984952	0.0984952	0.0984952	0.0900322	0.0913793	0.0984952	0.0984952	0.102222	0.0919067	0.0919067	0.0886288	0.0854701	0.0835616	0.0971272	0.0957592
42	AY059577 Trimeresurus vogeli	0.118694	0.107765	0.116071	0.116071	0.0941915	0.0997024	0.0901288	0.0936107	0.103858	0.10089	0.10089	0.105341	0.105341	0.105341	0.105341	0.105341	0.0994065	0.0905045	0.0905045	0.10089	0.10089	0.10089	0.10089	0.10089	0.0905045	0.0934718	0.0934718	0.0934718	0.0884956	0.0860421	0.0934718	0.0905045	0.101942	0.105341	0.105341	0.0910653	0.104452	0.077266	0.0949555	0.103858	0.0489614
43	AY059578 Trimeresurus vogeli	0.109792	0.0950872	0.104167	0.104167	0.0832025	0.0907738	0.0792291	0.0936107	0.0934718	0.0905045	0.0905045	0.0949555	0.0949555	0.0949555	0.0949555	0.0949555	0.0905045	0.0905045	0.0905045	0.0905045	0.0905045	0.0905045	0.0905045	0.0905045	0.0905045	0.0934718	0.0934718	0.0934718	0.0884956	0.0860421	0.0934718	0.0905045	0.092084	0.0890208	0.0890208	0.0841924	0.0856164	0.0728083	0.0919881	0.0979228	0.0445104	0.0222883
44	AY059581 Trimeresurus vogeli	0.118519	0.096519	0.105498	0.104012	0.0862069	0.089153	0.0835118	0.0875371	0.0903704	0.0918519	0.0918519	0.0933333	0.0933333	0.0933333	0.0933333	0.0933333	0.0888889	0.0874074	0.0874074	0.0888889	0.0888889	0.0888889	0.0888889	0.0888889	0.0874074	0.0874074	0.0874074	0.0874074	0.0812721	0.0820611	0.0874074	0.0874074	0.098546	0.0948148	0.0948148	0.084048	0.0905983	0.078635	0.0977778	0.0977778	0.042963	0.0385757	0.0341246
45	EU443815 Trimeresurus truongsonensis	0.105845	0.0947547	0.0998308	0.101351	0.0769231	0.0819165	0.0796813	0.0727554	0.077147	0.0800582	0.0800582	0.0830861	0.0815138	0.0815138	0.0842105	0.0823529	0.0815385	0.069869	0.0721805	0.0787519	0.0796992	0.0796992	0.0818331	0.0796992	0.0698027	0.0739645	0.0739645	0.0729927	0.0764431	0.0767947	0.0727802	0.0695518	0.0767918	0.0907668	0.0907668	0.0813149	0.0970018	0.0789474	0.0865801	0.0793651	0.0936037	0.089527	0.0827703	0.084317
46	EF597522 Trimeresurus yunnanensis	0.100264	0.102848	0.10104	0.10104	0.0825566	0.0829932	0.0757576	0.0815217	0.090134	0.088916	0.088916	0.0915842	0.091352	0.091352	0.0901126	0.0921376	0.0867347	0.0828258	0.0813517	0.0892193	0.0876095	0.0876095	0.0919067	0.0876095	0.0807062	0.0864198	0.0864198	0.0854701	0.0812408	0.0771654	0.0852619	0.0812903	0.0859259	0.0781893	0.0781893	0.0685619	0.0837607	0.0665761	0.0910194	0.0910194	0.0834473	0.0875371	0.0860534	0.0844444	0.0855072
47	EF597523 Trimeresurus yunnanensis	0.0997375	0.102848	0.10104	0.10104	0.0825566	0.0829932	0.0757576	0.0815217	0.0884848	0.0872727	0.0872727	0.0899015	0.089697	0.089697	0.0884184	0.0904645	0.0850254	0.0824242	0.0809465	0.0875462	0.0859278	0.0859278	0.0900409	0.0859278	0.0803011	0.0859951	0.0859951	0.0850547	0.0812408	0.0771654	0.0848485	0.0808729	0.0859259	0.0781893	0.0781893	0.0685619	0.0837607	0.0665761	0.0905797	0.0905797	0.0834473	0.0875371	0.0860534	0.0844444	0.0855072	0.00121359
48	YR001 Trimeresurus mayaae sp. nov.	0.130739	0.106013	0.106984	0.106984	0.0865513	0.0911565	0.0795455	0.0896739	0.114525	0.113594	0.113594	0.115928	0.115456	0.114632	0.115423	0.116214	0.114519	0.110904	0.111748	0.113949	0.114833	0.115019	0.118126	0.114833	0.111222	0.113422	0.113829	0.112873	0.084195	0.080315	0.112663	0.111874	0.0918519	0.0534979	0.0534979	0.048495	0.0547009	0.0434783	0.121296	0.105556	0.0820793	0.0875371	0.0771513	0.0755556	0.0793651	0.0667476	0.0688406
49	YR004 Trimeresurus mayaae sp. nov.	0.10978	0.10443	0.105498	0.105498	0.0865513	0.0897959	0.0776515	0.0883152	0.0949721	0.094041	0.094041	0.0961357	0.0959032	0.0950606	0.0915423	0.0965323	0.0899796	0.0913327	0.0916905	0.0923379	0.0947368	0.095057	0.0967413	0.0947368	0.0871743	0.0935728	0.0940734	0.0932836	0.0827179	0.0787402	0.0931099	0.0912659	0.0903704	0.0521262	0.0521262	0.0468227	0.0529915	0.0421196	0.102778	0.0888889	0.0807114	0.0860534	0.0756677	0.0740741	0.0808081	0.065534	0.0676329	0.0268519
50	YR003 Trimeresurus mayaae sp. nov.	0.107784	0.106013	0.106984	0.106984	0.0878828	0.0911565	0.0795455	0.0896739	0.0931099	0.0921788	0.0921788	0.0942507	0.094041	0.0931966	0.0925373	0.0946579	0.091002	0.0894688	0.0897803	0.0913556	0.092823	0.0931559	0.0947047	0.092823	0.0881764	0.0916824	0.0921919	0.0914179	0.084195	0.080315	0.0912477	0.0893032	0.0918519	0.0534979	0.0534979	0.048495	0.0547009	0.0434783	0.100926	0.087037	0.0820793	0.0875371	0.0771513	0.0755556	0.0808081	0.0667476	0.0688406	0.0231481
51	NCBS NRC-AA-0012 Trimeresurus mayaae sp. nov.	0.112887	0.0996835	0.105498	0.105498	0.0865513	0.0884354	0.0719697	0.0855978	0.0913327	0.0904007	0.0904007	0.0924528	0.0922647	0.0914179	0.0895522	0.0928705	0.0889571	0.0867537	0.0869981	0.089391	0.0929119	0.094196	0.09684	0.0929119	0.0851703	0.0879849	0.0894539	0.0887021	0.0753323	0.0724409	0.0885368	0.0874263	0.0859259	0.0521262	0.0521262	0.0434783	0.0564103	0.044837	0.0982391	0.0861909	0.0861833	0.0860534	0.0816024	0.082963	0.0822511	0.0667476	0.0688406	0.0398517
[truncated: 3 more columns]

## Sheet: Caption
Table. Estimates of Evolutionary Divergence between Sequences
The number of base differences per site from between sequences are shown. The analysis involved 51 nucleotide sequences. Codon positions included were 1st+2nd+3rd+Noncoding. All ambiguous positions were removed for each sequence pair. There were a total of 1080 positions in the final dataset. Evolutionary analyses were conducted in MEGA5 [1].
1. Tamura K., Peterson D., Peterson N., Stecher G., Nei M., and Kumar S. (2011). MEGA5: Molecular Evolutionary Genetics Analysis using Maximum Likelihood, Evolutionary Distance, and Maximum Parsimony Methods. Molecular Biology and Evolution 28: 2731-2739.
Disclaimer: Although utmost care has been taken to ensure the correctness of the caption, the caption text is provided "as is" without any warranty of any kind. Authors advise the user to carefully check the caption prior to its use for any purpose and report any errors or problems to the authors immediately (www.megasoftware.net). In no event shall the authors and their employers be liable for a…
