# Supplementary material for: A new cryptic species of green pit viper of the genus Trimeresurus Lacépède, 1804 (Serpentes, Viperidae) from northeast India
Source: PLoS One. 2022 May 20;17(5):e0268402. doi: 10.1371/journal.pone.0268402 (PMC9122190; doi:10.1371/journal.pone.0268402)
Supplement: S2 Table — (XLSX) [file pone.0268402.s004.xlsx]

## Sheet: Sheet1
Codon position	ML phylogeny	BI phylogeny
1	HKY+F+I	HKY+G
2	F81+F	HKY+G
3	TN+F+G4	HKY+G
